# Supplementary material for: ﻿A new species of Arrhopalites Börner (Collembola, Symphypleona, Arrhopalitidae) from China, with a key to the Asian species of the caecus group
Source: Zookeys. 2022 May 20;1102:163–76. doi: 10.3897/zookeys.1102.81247 (PMC9848831; doi:10.3897/zookeys.1102.81247)
Supplement: XML Treatment for Arrhopalites brevicornis [file zookeys.1102.81247-treatment1.xml]

<!DOCTYPE tp:taxon-treatment
  PUBLIC "-//TaxonX//DTD Taxonomic Treatment Publishing DTD v0 20100105//EN" "tax-treatment-NSO.dtd">
<tp:taxon-treatment xmlns:tp="http://www.plazi.org/taxpub"><tp:treatment-meta><kwd-group><label>Taxon classification</label><kwd>
                  <named-content content-type="kingdom">Animalia</named-content>
                </kwd><kwd>
                  <named-content content-type="order">Symphypleona</named-content>
                </kwd><kwd>
                  <named-content content-type="family">Arrhopalitidae</named-content>
                </kwd></kwd-group><mixed-citation publication-type="journal"><person-group><name><surname>Godeiro</surname><given-names>Nerivania Nunes</given-names></name><name><surname>Zhang</surname><given-names>Feng</given-names></name><name><surname>Bellini</surname><given-names>Bruno Cavalcante</given-names></name></person-group><article-title>﻿A new species of <italic><tp:taxon-name><tp:taxon-name-part taxon-name-part-type="genus" reg="Arrhopalites">Arrhopalites</tp:taxon-name-part></tp:taxon-name></italic> Börner (<tp:taxon-name><tp:taxon-name-part taxon-name-part-type="order">Collembola</tp:taxon-name-part></tp:taxon-name>, <tp:taxon-name><tp:taxon-name-part taxon-name-part-type="suborder">Symphypleona</tp:taxon-name-part></tp:taxon-name>, <tp:taxon-name><tp:taxon-name-part taxon-name-part-type="family">Arrhopalitidae</tp:taxon-name-part></tp:taxon-name>) from China, with a key to the Asian species of the <italic><tp:taxon-name><tp:taxon-name-part taxon-name-part-type="genus" reg="Arrhopalites"/><tp:taxon-name-part taxon-name-part-type="species" reg="caecus">caecus</tp:taxon-name-part></tp:taxon-name></italic> group</article-title><source>Zookeys</source><day>20</day><month>05</month><year>2022</year><volume>1102</volume><fpage>163</fpage><lpage>176</lpage><pub-id pub-id-type="doi">10.3897/zookeys.1102.81247</pub-id></mixed-citation></tp:treatment-meta><tp:nomenclature><label>﻿</label><tp:taxon-name>
                <object-id xmlns:xlink="http://www.w3.org/1999/xlink" content-type="arpha" xlink:type="simple">418B7106-1BFB-5A47-91C9-1053FD32A87F</object-id>
                <tp:taxon-name-part taxon-name-part-type="genus" reg="Arrhopalites">Arrhopalites</tp:taxon-name-part>
                <tp:taxon-name-part taxon-name-part-type="species" reg="brevicornis">brevicornis</tp:taxon-name-part>
                <object-id xmlns:xlink="http://www.w3.org/1999/xlink" content-type="zoobank" xlink:type="simple">http://zoobank.org/FED6DB53-B746-424D-93B0-105DA1AFA930</object-id>
              </tp:taxon-name><tp:taxon-status xmlns:xlink="http://www.w3.org/1999/xlink" xlink:type="simple">sp. nov.</tp:taxon-status><xref ref-type="fig" rid="F1">Figs 1</xref><xref ref-type="fig" rid="F2">, 2</xref><xref ref-type="fig" rid="F3">, 3</xref><xref ref-type="fig" rid="F4">, 4</xref><xref ref-type="table" rid="T1">, Table 1</xref></tp:nomenclature><tp:treatment-sec sec-type="type material" id="SECID0EGLAC"><title>Type material.</title><p><bold><italic>Holotype</italic></bold> on slide “SNHM00001”: female, Jilin Province, China, <named-content xmlns:xlink="http://www.w3.org/1999/xlink" content-type="dwc:verbatimCoordinates" xlink:type="simple"><named-content content-type="geo-json" specific-use="{&#34;type&#34;:&#34;Point&#34;,&#34;coordinates&#34;:[123.516667,44.550000]}" id="NCID0EULAC" xlink:type="simple">44°33'N, 123°31'E</named-content></named-content>, 2013, in soil samples from the Ecological Research Station for Grassland Farm, July 2013, Bing Zhang leg. <bold><italic>Paratypes</italic></bold> on slides: 9 females on slides, same data as holotype. Besides the type material, 78 specimens are kept in 98% ethanol at the <abbrev xmlns:xlink="http://www.w3.org/1999/xlink" content-type="institution" xlink:title="Shanghai Natural History Museum" id="ABBRID0E3LAC" xlink:type="simple">SNHM</abbrev>, plus several paratype slides are kept at the laboratory of Entomology, <abbrev xmlns:xlink="http://www.w3.org/1999/xlink" content-type="institution" xlink:title="Nanjing Agricultural University" id="ABBRID0EBMAC" xlink:type="simple">NJAU</abbrev>, China.</p></tp:treatment-sec><tp:treatment-sec sec-type="diagnosis" id="SECID0EGMAC"><title>Diagnosis.</title><p><bold>Female.</bold> Antennae short, about 1.4 times the head length. Ant IV not subdivided and short, about twice or less the length of Ant III. Eyes 1+1. Clypeal area a–f lines with 7(+1)/7/5/4–5/5/6 chaetae respectively, plus 3 central chaetae with unclear homologies, frontal area A–C lines with 1/1/2(+1) short stout spines. Small abdomen, dorsal anal valve with 2 cuticular spines per side and 4 sword-shaped smooth chaetae (ms1, mps1–3), ventral anal valves with 2 cuticular spines each and 3 sword-shaped smooth chaetae (mi3, mpi1–2), subanal appendage long, similar in length to mi3, mpi1–2, with a spatulated and apically serrated apex. Manubrium with 5 chaetae on each side, dens ventral formula from the apex to the basis as 3,2,1,1,1, dorsally with 16 chaetae. Mucro with both edges serrated, apically swollen. Ungues I slender, III broad, all with an underdeveloped tunica, unguiculus III with 2 inner teeth.</p></tp:treatment-sec><tp:treatment-sec sec-type="description" id="SECID0EOMAC"><title>Description.</title><p><bold>Female</bold>. Body (head + trunk) length of type series (females, <italic>N</italic> = 4) ranging between 0.71 and 0.81 mm, average 0.74 mm, holotype with 0.75 mm. Habitus as in Fig. <xref ref-type="fig" rid="F1">1</xref>. Specimens pale yellowish with brownish spots of pigment on frontal and dorsal head and dorso-lateral large abdomen. Body chaetae smooth and acuminate, with the exception of the subanal appendage.</p><fig id="F1" position="float" orientation="portrait"><object-id xmlns:xlink="http://www.w3.org/1999/xlink" content-type="doi" xlink:type="simple">10.3897/zookeys.1102.81247.figure1</object-id><object-id xmlns:xlink="http://www.w3.org/1999/xlink" content-type="arpha" xlink:type="simple">436F47F4-D506-5366-B69A-3DF6B5C55301</object-id><label>Figure 1.</label><caption><p><italic><tp:taxon-name><tp:taxon-name-part taxon-name-part-type="genus" reg="Arrhopalites">Arrhopalites</tp:taxon-name-part><tp:taxon-name-part taxon-name-part-type="species" reg="brevicornis">brevicornis</tp:taxon-name-part></tp:taxon-name></italic> sp. nov.: habitus of specimen fixed in ethanol.</p></caption><graphic xmlns:xlink="http://www.w3.org/1999/xlink" xlink:href="zookeys-1102-163_article-81247__-g001.jpg" position="float" orientation="portrait" xlink:type="simple" id="oo_686722.jpg"><uri content-type="original_file" xlink:type="simple">https://binary.pensoft.net/fig/686722</uri></graphic></fig><p>Head (Figs <xref ref-type="fig" rid="F1">1</xref>, <xref ref-type="fig" rid="F2">2</xref>). Antennae shorter than the body, with 0.32 mm in the holotype (Fig. <xref ref-type="fig" rid="F1">1</xref>), ratio antennae: head length of the holotype 1.3:1, type series average 1.4:1. Holotype antennal segments ratio of Ant I:II:III:IV as 1:1.6:2.3:4.3, and of type series (<italic>N</italic> = 4) as 1:1.3–2.7:2.1–3.3:3.8–6.7. Ant IV short and stout, about twice or less the size of Ant III (in holotype, ratio Ant III:IV = 1:1.87), without subsegments, with about 87 regular chaetae of different sizes distributed in apparently 13 whorls (Fig. <xref ref-type="fig" rid="F2">2A</xref>). Ant III slightly swollen with 17 chaetae, Ape, Ae, Ap, Ai, Aa, Api, and Aai present, Api slightly reduced, Aai as the accessory microsensillum, sense rods not swollen inside separate invaginations (Fig. <xref ref-type="fig" rid="F2">2B</xref>). Ant II with 13 regular chaetae, Ant I with 7, the two more apical reduced (Fig. <xref ref-type="fig" rid="F2">2C</xref>). Eyes 1+1, head length (eyes to mouth) of holotype 0.25 mm. Clypeal area a–f lines with 7(+1)/7/5/4–5/5/6 chaetae respectively, plus 3 central chaetae of unclear homologies; interantennal area <bold>α</bold> and <bold>β</bold> lines with 2/1(+1) short chaetae respectively, plus 2+2 small oval organs (pseudopores) and 1+1 large circles lacking tegument granules near the lateral chaetae on <bold>α</bold> line; frontal area A–C lines with 1/1/2(+1) short stout spines, D line with 2 elongate thinner erect chaetae (Fig. <xref ref-type="fig" rid="F2">2D</xref>). Ventral groove with 2 surrounding chaetae from lines a and b, labial basomedian field with 4, basolateral field with 5 chaetae (Fig. <xref ref-type="fig" rid="F2">2E</xref>). Labial papilla E lateral finger-shaped, not reaching the papilla apex, other labial structures unclear. Maxillary outer lobe apical chaeta longer than the basal one, sublobal plate with three sublobal hairs (Fig. <xref ref-type="fig" rid="F2">2F</xref>). Distal margin of the clypeus with 3 prelabral chaetae, labral chaetotaxy with 2(+1) p, 2(+1) m and 2 a chaetae, all subequal (Fig. <xref ref-type="fig" rid="F2">2G</xref>).</p><fig id="F2" position="float" orientation="portrait"><object-id xmlns:xlink="http://www.w3.org/1999/xlink" content-type="doi" xlink:type="simple">10.3897/zookeys.1102.81247.figure2</object-id><object-id xmlns:xlink="http://www.w3.org/1999/xlink" content-type="arpha" xlink:type="simple">6860679E-338A-560D-8EC9-C07E56DDA1F2</object-id><label>Figure 2.</label><caption><p><italic><tp:taxon-name><tp:taxon-name-part taxon-name-part-type="genus" reg="Arrhopalites">Arrhopalites</tp:taxon-name-part><tp:taxon-name-part taxon-name-part-type="species" reg="brevicornis">brevicornis</tp:taxon-name-part></tp:taxon-name></italic> sp. nov. head <bold>A</bold> left Ant IV (dorsal side) <bold>B</bold> left Ant III (ventral side) <bold>C</bold> left Ant I–II (dorsal side) <bold>D</bold> anterior head – left side shows the complete chaetotaxy, * marks unpaired chaetae, white arrow points to chaeta present or absent, large dashed circle on central clypeal region marks asymmetrical chaetae <bold>E</bold> ventral head chaetotaxy – right side shows the complete chaetotaxy, including labial basomedian and basolateral fields <bold>F</bold> left maxillary outer lobe and sublobal plate <bold>G</bold> prelabral chaetae and labrum.</p></caption><graphic xmlns:xlink="http://www.w3.org/1999/xlink" xlink:href="zookeys-1102-163_article-81247__-g002.jpg" position="float" orientation="portrait" xlink:type="simple" id="oo_686723.jpg"><uri content-type="original_file" xlink:type="simple">https://binary.pensoft.net/fig/686723</uri></graphic></fig><p>Trunk (Fig. <xref ref-type="fig" rid="F3">3A, B</xref>). Trunk length of holotype 0.5 mm. Large abdomen: thorax continuous with abdomen, without any constrictions. <abbrev xmlns:xlink="http://www.w3.org/1999/xlink" xlink:title="thoracic segment" id="ABBRID0ETAAE" xlink:type="simple">Th</abbrev> II with 1 a and 3 m chaetae; <abbrev xmlns:xlink="http://www.w3.org/1999/xlink" xlink:title="thoracic segment" id="ABBRID0EXAAE" xlink:type="simple">Th</abbrev> III with 1 a and 3 m chaetae; <abbrev xmlns:xlink="http://www.w3.org/1999/xlink" xlink:title="abdominal segment" id="ABBRID0E2AAE" xlink:type="simple">Abd</abbrev> I with 5 a, 4 m and 1 p chaetae, respectively. Three chaetae (1–3) on the upper side of bothriotrichum A, plus accessory a1 nearby its alveolus; b1 accessory chaeta between B and C bothriotricha, c2 just under C, c1 absent; bothriotricha A–C misaligned, with B bothriotrichum closer to C than A; dorso-posterior longitudinal series dI-1, dII-1, dIII-1 with 5–7, 9–10 and 6–8 chaetae, respectively; two rows with 3 chaetae each between C and D bothriotricha; D with 4 surrounding chaetae posteriorly; parafurcal area (furcula basis) with 8 regular chaetae; ventral complex with 1 chaeta (Fig. <xref ref-type="fig" rid="F3">3A</xref>). Small abdomen of the female: dorsal anal valve with as2–4, ms1–5?, mps1–3, and ps1–2 chaetae, ms1 and mps1–3 sword-shaped and smooth, 2 cuticular spines surrounding mps2; ventral anal valves each with ai1–6, ami1–2, mi1–5, mpi1–2, and pi1–3 chaetae, mi3 and mpi1–2 sword-shaped and smooth, mi5 as the subanal appendage long (similar in length to mi3, mpi1–2) with a spatulated and apically serrated apex (sometimes one of the lateral edges is also distally serrated), curved toward the genital opening, 2 cuticular spines surrounding mpi2 (Fig. <xref ref-type="fig" rid="F3">3B</xref>). Genital plate of the female unclear.</p><fig id="F3" position="float" orientation="portrait"><object-id xmlns:xlink="http://www.w3.org/1999/xlink" content-type="doi" xlink:type="simple">10.3897/zookeys.1102.81247.figure3</object-id><object-id xmlns:xlink="http://www.w3.org/1999/xlink" content-type="arpha" xlink:type="simple">FA085DB5-1B1D-592C-B5BF-2F61A144064D</object-id><label>Figure 3.</label><caption><p><italic><tp:taxon-name><tp:taxon-name-part taxon-name-part-type="genus" reg="Arrhopalites">Arrhopalites</tp:taxon-name-part><tp:taxon-name-part taxon-name-part-type="species" reg="brevicornis">brevicornis</tp:taxon-name-part></tp:taxon-name></italic> sp. nov. trunk, proximal legs and furca <bold>A</bold> large abdomen and coxae chaetotaxy (right side) <bold>B</bold> female’s small abdomen (left side) <bold>C</bold> right manubrial chaetotaxy (dorsal side) <bold>D</bold> right dens ventral chaetotaxy <bold>E</bold> right dens dorsal chaetotaxy <bold>F</bold> mucro.</p></caption><graphic xmlns:xlink="http://www.w3.org/1999/xlink" xlink:href="zookeys-1102-163_article-81247__-g003.jpg" position="float" orientation="portrait" xlink:type="simple" id="oo_686724.jpg"><uri content-type="original_file" xlink:type="simple">https://binary.pensoft.net/fig/686724</uri></graphic></fig><p>Abdominal appendages (Fig. <xref ref-type="fig" rid="F3">3C–F</xref>) Collophore with 1 distal chaeta on each side, with a pair of a little wrinkled, almost smooth, sacs. Tenaculum with 3 teeth on each ramus plus the basal tubercle, with a single unpaired apical chaeta. Furcal size length in holotype: manubrium = 75 µm; dens = 113 µm; and mucro = 75 µm (ratio 1:1.5:1). Manubrium with 5 dorsal chaetae on each side, the most proximal thinner than the others (Fig. <xref ref-type="fig" rid="F3">3C</xref>); dens ventral (or anterior) formula from the apex to the basis as 3,2,1,1,1, all chaetae enlarged except for the most proximal one, (Fig. <xref ref-type="fig" rid="F3">3D</xref>); dens dorsally (or posteriorly) with 16 chaetae, 7 of them on the lateral edges of the more distal region more robust, almost spine-like (Fig. <xref ref-type="fig" rid="F3">3E</xref>). Mucro apically swollen with both edges serrated from the basis until almost the apex (Fig. <xref ref-type="fig" rid="F3">3F</xref>).</p><p>Legs. (Figs <xref ref-type="fig" rid="F3">3A</xref>, <xref ref-type="fig" rid="F4">4</xref>) Epicoxae, subcoxae and coxae I–III with 1,0,1/1,1,4/1,1,4 chaetae, respectively, coxae II–III with 1 long and 1 tiny chaeta each (Fig. <xref ref-type="fig" rid="F3">3A</xref>). Trochanters I–III with 4 chaetae each, II–III with 1 chaeta each modified as an anterior trochanteral organ (Fig. <xref ref-type="fig" rid="F4">4A–C</xref>). Femurs I–III with 13/13/14 chaetae respectively, of which 1/1/3 as reduced chaetae (Fig. <xref ref-type="fig" rid="F4">4A–C</xref>). Tibiotarsi without oval organs, tibiotarsus I region F with 3 chaetae (FPae, FPe, and FPpe), whorls I–V with 9,8,8,8,9 chaetae respectively, whorl I without clearly modified chaetae except for a larger dorsal one, whorl V with 2 ventro-distal chaetae (Fig. <xref ref-type="fig" rid="F4">4D</xref>). Tibiotarsus II region F with 3 chaetae (FPae, FPe, and FPpe), whorls I–V with 9,8,8,8,7 chaetae respectively, whorl I without clearly modified chaetae except for a slightly larger dorsal one, whorl V with 1 ventro-distal chaeta (Fig. <xref ref-type="fig" rid="F4">4E</xref>). Tibiotarsus III region F with 4 chaetae (FPae, FPe, FPpe, and FSa), whorls I–V with 9,8,8,8,7 chaetae respectively, whorl I without clearly modified chaetae except for a slightly larger dorsal one, whorl V with 1 ventro-distal chaeta (Fig. <xref ref-type="fig" rid="F4">4F</xref>). Foot complexes I–III with 2 pretarsal chaetae each, 1 anterior and 1 posterior; ungues (claws) without cavity or pseudonychia, but with an underdeveloped tunica covering about 2/3 up to 3/4 of the dorsal ungues, lateral lamellae apparently lacking teeth, each unguis with one internal tooth; unguis I slender, III broad (Fig. <xref ref-type="fig" rid="F4">4D–F</xref>). Unguiculi (empodia) never surpassing the ungues, unguiculus I almost reaching the apex of unguis I, unguiculi II–III clearly shorter; unguiculi I–II with one proximal internal tooth each, unguiculus III with 2 more distal teeth (Fig. <xref ref-type="fig" rid="F4">4D–F</xref>).</p><fig id="F4" position="float" orientation="portrait"><object-id xmlns:xlink="http://www.w3.org/1999/xlink" content-type="doi" xlink:type="simple">10.3897/zookeys.1102.81247.figure4</object-id><object-id xmlns:xlink="http://www.w3.org/1999/xlink" content-type="arpha" xlink:type="simple">6194E937-FD55-5846-8A2D-1CC80B168B56</object-id><label>Figure 4.</label><caption><p><italic><tp:taxon-name><tp:taxon-name-part taxon-name-part-type="genus" reg="Arrhopalites">Arrhopalites</tp:taxon-name-part><tp:taxon-name-part taxon-name-part-type="species" reg="brevicornis">brevicornis</tp:taxon-name-part></tp:taxon-name></italic> sp. nov. legs <bold>A–C</bold> trochanters and femurs I–III (anterior side), respectively <bold>D–F</bold> tibiotarsi and empodial complexes I–III (anterior side), respectively.</p></caption><graphic xmlns:xlink="http://www.w3.org/1999/xlink" xlink:href="zookeys-1102-163_article-81247__-g004.jpg" position="float" orientation="portrait" xlink:type="simple" id="oo_686725.jpg"><uri content-type="original_file" xlink:type="simple">https://binary.pensoft.net/fig/686725</uri></graphic></fig><p><bold>Male.</bold> Not found, species possibly parthenogenetic.</p></tp:treatment-sec><tp:treatment-sec sec-type="etymology" id="SECID0ELFAE"><title>Etymology.</title><p>The new species was named after its short antenna (from Latin <italic>brevi</italic>- = short; <italic>cornis</italic> = “horns”, antennae).</p></tp:treatment-sec><tp:treatment-sec sec-type="distribution" id="SECID0EVFAE"><title>Distribution and habitat.</title><p>The new species was collected and only recorded in Jilin Province, Changling County, at the Ecological Research Station for Grassland Farm (<abbrev xmlns:xlink="http://www.w3.org/1999/xlink" xlink:title="Ecological Research Station for Grassland Farm" id="ABBRID0E2FAE" xlink:type="simple">ERSGF</abbrev>). This region is characterized by a semi-arid continental monsoon climate, with cold, dry winters and warm, rainy summers. Annual mean temperature in the region ranges from 4.68 to 6.48 °C, and annual precipitation is 280 to 400 mm with about 70% falling in the June-August period (Changling County Climate Station, Jilin Province). Changling County is located at a transitional zone of cropping and grazing, with high economical potential. However, drastic environmental disturbances are happening in this region, like sand and dust storms, emergence of saline-alkali soils, and land over-utilization.</p></tp:treatment-sec><tp:treatment-sec sec-type="remarks" id="SECID0E6FAE"><title>Remarks.</title><p><italic><tp:taxon-name><tp:taxon-name-part taxon-name-part-type="genus" reg="Arrhopalites">Arrhopalites</tp:taxon-name-part><tp:taxon-name-part taxon-name-part-type="species" reg="brevicornis">brevicornis</tp:taxon-name-part></tp:taxon-name></italic> sp. nov. belongs to the <italic><tp:taxon-name><tp:taxon-name-part taxon-name-part-type="genus" reg="Arrhopalites">A.</tp:taxon-name-part><tp:taxon-name-part taxon-name-part-type="species" reg="caecus">caecus</tp:taxon-name-part></tp:taxon-name></italic> (Tullberg, 1871) group of species <italic>sensu</italic><xref ref-type="bibr" rid="B31">Vargovitsh (2013)</xref>, according to its ventral (or anterior) dental chaetotaxy (3, 2, 1, 1, 1). Currently, there are ten other Asian species of the genus which belong to this group: <italic><tp:taxon-name><tp:taxon-name-part taxon-name-part-type="genus" reg="Arrhopalites">A.</tp:taxon-name-part><tp:taxon-name-part taxon-name-part-type="species" reg="antrobius">antrobius</tp:taxon-name-part></tp:taxon-name></italic> Yosii, 1954, <italic><tp:taxon-name><tp:taxon-name-part taxon-name-part-type="genus" reg="Arrhopalites">A.</tp:taxon-name-part><tp:taxon-name-part taxon-name-part-type="species" reg="abchasicus">abchasicus</tp:taxon-name-part></tp:taxon-name></italic> Vargovitsh, 2013, <italic><tp:taxon-name><tp:taxon-name-part taxon-name-part-type="genus" reg="Arrhopalites">A.</tp:taxon-name-part><tp:taxon-name-part taxon-name-part-type="species" reg="caecus">caecus</tp:taxon-name-part></tp:taxon-name></italic>, <italic><tp:taxon-name><tp:taxon-name-part taxon-name-part-type="genus" reg="Arrhopalites">A.</tp:taxon-name-part><tp:taxon-name-part taxon-name-part-type="species" reg="coreanus">coreanus</tp:taxon-name-part></tp:taxon-name></italic> Park &amp; Kang, 2007, <italic><tp:taxon-name><tp:taxon-name-part taxon-name-part-type="genus" reg="Arrhopalites">A.</tp:taxon-name-part><tp:taxon-name-part taxon-name-part-type="species" reg="gul">gul</tp:taxon-name-part></tp:taxon-name></italic> Yosii, 1966, <italic><tp:taxon-name><tp:taxon-name-part taxon-name-part-type="genus" reg="Arrhopalites">A.</tp:taxon-name-part><tp:taxon-name-part taxon-name-part-type="species" reg="macronyx">macronyx</tp:taxon-name-part></tp:taxon-name></italic> Vargovitsh, 2012, <italic><tp:taxon-name><tp:taxon-name-part taxon-name-part-type="genus" reg="Arrhopalites">A.</tp:taxon-name-part><tp:taxon-name-part taxon-name-part-type="species" reg="minor">minor</tp:taxon-name-part></tp:taxon-name></italic> Park &amp; Kang, 2007, <italic><tp:taxon-name><tp:taxon-name-part taxon-name-part-type="genus" reg="Arrhopalites">A.</tp:taxon-name-part><tp:taxon-name-part taxon-name-part-type="species" reg="minutus">minutus</tp:taxon-name-part></tp:taxon-name></italic> Yosii, 1970, <italic><tp:taxon-name><tp:taxon-name-part taxon-name-part-type="genus" reg="Arrhopalites">A.</tp:taxon-name-part><tp:taxon-name-part taxon-name-part-type="species" reg="potapovi">potapovi</tp:taxon-name-part></tp:taxon-name></italic> Vargovitsh, 2015 and <italic><tp:taxon-name><tp:taxon-name-part taxon-name-part-type="genus" reg="Arrhopalites">A.</tp:taxon-name-part><tp:taxon-name-part taxon-name-part-type="species" reg="pukouensis">pukouensis</tp:taxon-name-part></tp:taxon-name></italic>, (<xref ref-type="bibr" rid="B1">Bellinger et al. 1996–2022</xref>; <xref ref-type="bibr" rid="B30">Vargovitsh 2012</xref>, <xref ref-type="bibr" rid="B31">2013</xref>, <xref ref-type="bibr" rid="B32">2015</xref>). <italic><tp:taxon-name><tp:taxon-name-part taxon-name-part-type="genus" reg="Arrhopalites">Arrhopalites</tp:taxon-name-part><tp:taxon-name-part taxon-name-part-type="species" reg="brevicornis">brevicornis</tp:taxon-name-part></tp:taxon-name></italic> sp. nov. can be distinguished from all of them especially by the unguiculus III with 2 internal teeth (0–1 in all other species). Also, the combination of antennae less than 2 times the size of the head, Ant IV without annulations, 1+1 eyes, dorsal head with 9 spines, 2+2 regular spines per side on the anal valves, circumanal chaetae without basal serrations, subanal appendage long and apically serrated, similar in length to mi3, mpi1–2, manubrium with 5+5 and dorsal dens with 16 chaetae is unique among the Asian species of the <italic><tp:taxon-name><tp:taxon-name-part taxon-name-part-type="genus" reg="Arrhopalites"/><tp:taxon-name-part taxon-name-part-type="species" reg="caecus">caecus</tp:taxon-name-part></tp:taxon-name></italic> group (see Table <xref ref-type="table" rid="T1">1</xref>).</p><table-wrap id="T1" position="float" orientation="portrait"><label>Table 1.</label><caption><p>Comparison between the Asian species of <italic><tp:taxon-name><tp:taxon-name-part taxon-name-part-type="genus" reg="Arrhopalites">Arrhopalites</tp:taxon-name-part></tp:taxon-name></italic> from the <italic><tp:taxon-name><tp:taxon-name-part taxon-name-part-type="genus" reg="Arrhopalites"/><tp:taxon-name-part taxon-name-part-type="species" reg="caecus">caecus</tp:taxon-name-part></tp:taxon-name></italic> group.</p></caption><table id="TID0EQTAG" rules="all"><tbody><tr><th rowspan="1" colspan="1">Species</th><th rowspan="1" colspan="1">
                        <italic>
                          <tp:taxon-name><tp:taxon-name-part taxon-name-part-type="genus" reg="Arrhopalites">A.</tp:taxon-name-part><tp:taxon-name-part taxon-name-part-type="species" reg="antrobius">antrobius</tp:taxon-name-part></tp:taxon-name>
                        </italic>
                      </th><th rowspan="1" colspan="1">
                        <italic>
                          <tp:taxon-name><tp:taxon-name-part taxon-name-part-type="genus" reg="Arrhopalites">A.</tp:taxon-name-part><tp:taxon-name-part taxon-name-part-type="species" reg="abchasicus">abchasicus</tp:taxon-name-part></tp:taxon-name>
                        </italic>
                      </th><th rowspan="1" colspan="1">
                        <italic>
                          <tp:taxon-name><tp:taxon-name-part taxon-name-part-type="genus" reg="Arrhopalites">A.</tp:taxon-name-part><tp:taxon-name-part taxon-name-part-type="species" reg="caecus">caecus</tp:taxon-name-part></tp:taxon-name>
                        </italic>
                      </th><th rowspan="1" colspan="1">
                        <italic>
                          <tp:taxon-name><tp:taxon-name-part taxon-name-part-type="genus" reg="Arrhopalites">A.</tp:taxon-name-part><tp:taxon-name-part taxon-name-part-type="species" reg="coreanus">coreanus</tp:taxon-name-part></tp:taxon-name>
                        </italic>
                      </th><th rowspan="1" colspan="1">
                        <italic>
                          <tp:taxon-name><tp:taxon-name-part taxon-name-part-type="genus" reg="Arrhopalites">A.</tp:taxon-name-part><tp:taxon-name-part taxon-name-part-type="species" reg="gul">gul</tp:taxon-name-part></tp:taxon-name>
                        </italic>
                      </th><th rowspan="1" colspan="1">
                        <italic>
                          <tp:taxon-name><tp:taxon-name-part taxon-name-part-type="genus" reg="Arrhopalites">A.</tp:taxon-name-part><tp:taxon-name-part taxon-name-part-type="species" reg="macronyx">macronyx</tp:taxon-name-part></tp:taxon-name>
                        </italic>
                      </th><th rowspan="1" colspan="1"><italic><tp:taxon-name><tp:taxon-name-part taxon-name-part-type="genus" reg="Arrhopalites">A.</tp:taxon-name-part><tp:taxon-name-part taxon-name-part-type="species" reg="minor">minor</tp:taxon-name-part></tp:taxon-name></italic> ﻿</th><th rowspan="1" colspan="1"><italic><tp:taxon-name><tp:taxon-name-part taxon-name-part-type="genus" reg="Arrhopalites">A.</tp:taxon-name-part><tp:taxon-name-part taxon-name-part-type="species" reg="minutus">minutus</tp:taxon-name-part></tp:taxon-name></italic> ﻿</th><th rowspan="1" colspan="1"><italic><tp:taxon-name><tp:taxon-name-part taxon-name-part-type="genus" reg="Arrhopalites">A.</tp:taxon-name-part><tp:taxon-name-part taxon-name-part-type="species" reg="potapovi">potapovi</tp:taxon-name-part></tp:taxon-name></italic> ﻿</th><th rowspan="1" colspan="1"><italic><tp:taxon-name><tp:taxon-name-part taxon-name-part-type="genus" reg="Arrhopalites">A.</tp:taxon-name-part><tp:taxon-name-part taxon-name-part-type="species" reg="pukouensis">pukouensis</tp:taxon-name-part></tp:taxon-name></italic> ﻿</th><th rowspan="1" colspan="1"><italic><tp:taxon-name><tp:taxon-name-part taxon-name-part-type="genus" reg="Arrhopalites">A.</tp:taxon-name-part><tp:taxon-name-part taxon-name-part-type="species" reg="brevicornis">brevicornis</tp:taxon-name-part></tp:taxon-name></italic> sp. nov.</th></tr><tr><td rowspan="1" colspan="1">Distribution</td><td rowspan="1" colspan="1">Japan</td><td rowspan="1" colspan="1">Abkhazia</td><td rowspan="1" colspan="1">Cosmopolitan</td><td rowspan="1" colspan="1">S. Korea</td><td rowspan="1" colspan="1">S. Korea</td><td rowspan="1" colspan="1">Abkhazia</td><td rowspan="1" colspan="1">S. Korea</td><td rowspan="1" colspan="1">Japan</td><td rowspan="1" colspan="1">Russia</td><td rowspan="1" colspan="1">China</td><td rowspan="1" colspan="1">China</td></tr><tr><td rowspan="1" colspan="1">Cave species</td><td rowspan="1" colspan="1">Yes</td><td rowspan="1" colspan="1">Yes</td><td rowspan="1" colspan="1">No</td><td rowspan="1" colspan="1">No</td><td rowspan="1" colspan="1">Yes</td><td rowspan="1" colspan="1">Yes</td><td rowspan="1" colspan="1">No</td><td rowspan="1" colspan="1">No</td><td rowspan="1" colspan="1">No</td><td rowspan="1" colspan="1">No</td><td rowspan="1" colspan="1">No</td></tr><tr><td rowspan="1" colspan="1">Body size (mm)</td><td rowspan="1" colspan="1">1.3</td><td rowspan="1" colspan="1">0.9</td><td rowspan="1" colspan="1">up to 1.0</td><td rowspan="1" colspan="1">0.7</td><td rowspan="1" colspan="1">1.2</td><td rowspan="1" colspan="1">1.2</td><td rowspan="1" colspan="1">0.5</td><td rowspan="1" colspan="1">0.5</td><td rowspan="1" colspan="1">up to 0.88</td><td rowspan="1" colspan="1">up to 1.3</td><td rowspan="1" colspan="1">0.71–0.81</td></tr><tr><td rowspan="1" colspan="1">Color pattern</td><td rowspan="1" colspan="1">unpigmented</td><td rowspan="1" colspan="1">unpigmented or with dorsal spots</td><td rowspan="1" colspan="1">unpigmented or with dorsal spots</td><td rowspan="1" colspan="1">with dorsal spots</td><td rowspan="1" colspan="1">unpigmented or with dorsal spots</td><td rowspan="1" colspan="1">with dorsal spots</td><td rowspan="1" colspan="1">with lateral spots</td><td rowspan="1" colspan="1">unpigmented</td><td rowspan="1" colspan="1">unpigmented, only eyes pigmented or with dorsal spots</td><td rowspan="1" colspan="1">unpigmented</td><td rowspan="1" colspan="1">with dorso-lateral spots</td></tr><tr><td rowspan="1" colspan="1">Ant IV annulations</td><td rowspan="1" colspan="1">4</td><td rowspan="1" colspan="1">5–7</td><td rowspan="1" colspan="1">(-)</td><td rowspan="1" colspan="1">(-)</td><td rowspan="1" colspan="1">7</td><td rowspan="1" colspan="1">7–8</td><td rowspan="1" colspan="1">(-)</td><td rowspan="1" colspan="1">(-)</td><td rowspan="1" colspan="1">(-/+)5–6</td><td rowspan="1" colspan="1">(-)</td><td rowspan="1" colspan="1">(-)</td></tr><tr><td rowspan="1" colspan="1">Ant at least 2× longer than head</td><td rowspan="1" colspan="1">Yes</td><td rowspan="1" colspan="1">Yes</td><td rowspan="1" colspan="1">No</td><td rowspan="1" colspan="1">Yes</td><td rowspan="1" colspan="1">Yes</td><td rowspan="1" colspan="1">Yes</td><td rowspan="1" colspan="1">No</td><td rowspan="1" colspan="1">No</td><td rowspan="1" colspan="1">No</td><td rowspan="1" colspan="1">No</td><td rowspan="1" colspan="1">No</td></tr><tr><td rowspan="1" colspan="1">Head dorsal spines</td><td rowspan="1" colspan="1">?</td><td rowspan="1" colspan="1">9</td><td rowspan="1" colspan="1">6–13</td><td rowspan="1" colspan="1">10 (possibly more)</td><td rowspan="1" colspan="1">(+)</td><td rowspan="1" colspan="1">(-)</td><td rowspan="1" colspan="1">9</td><td rowspan="1" colspan="1">13</td><td rowspan="1" colspan="1">13</td><td rowspan="1" colspan="1">(-)</td><td rowspan="1" colspan="1">9</td></tr><tr><td rowspan="1" colspan="1">Eyes</td><td rowspan="1" colspan="1">0+0</td><td rowspan="1" colspan="1">1+1</td><td rowspan="1" colspan="1">1+1</td><td rowspan="1" colspan="1">1+1</td><td rowspan="1" colspan="1">1+1</td><td rowspan="1" colspan="1">0+0?</td><td rowspan="1" colspan="1">1+1</td><td rowspan="1" colspan="1">1+1</td><td rowspan="1" colspan="1">1+1</td><td rowspan="1" colspan="1">0+0</td><td rowspan="1" colspan="1">1+1</td></tr><tr><td rowspan="1" colspan="1">Ungues I;II;III tunica</td><td rowspan="1" colspan="1">(+);(+);(+)</td><td rowspan="1" colspan="1">(–);(-);(-)</td><td rowspan="1" colspan="1">(-/+);(+);(+)</td><td rowspan="1" colspan="1">(+);(+);(+)</td><td rowspan="1" colspan="1">(-);(-);(-)</td><td rowspan="1" colspan="1">(-);(-);(-)</td><td rowspan="1" colspan="1">(+);(+);(+)</td><td rowspan="1" colspan="1">(-);(-);(+)</td><td rowspan="1" colspan="1">(-/+);(-/+);(-/+)</td><td rowspan="1" colspan="1">(-);(-);(-)</td><td rowspan="1" colspan="1">(+);(+);(+)</td></tr><tr><td rowspan="1" colspan="1">Ungues I–III inner tooth</td><td rowspan="1" colspan="1">(+)</td><td rowspan="1" colspan="1">(-/+)</td><td rowspan="1" colspan="1">(+)</td><td rowspan="1" colspan="1">(+)</td><td rowspan="1" colspan="1">(-/+)</td><td rowspan="1" colspan="1">(-)</td><td rowspan="1" colspan="1">(+)</td><td rowspan="1" colspan="1">(+)</td><td rowspan="1" colspan="1">(+)</td><td rowspan="1" colspan="1">(+)</td><td rowspan="1" colspan="1">(+)</td></tr><tr><td rowspan="1" colspan="1">Unguiculus III inner teeth</td><td rowspan="1" colspan="1">0</td><td rowspan="1" colspan="1">1</td><td rowspan="1" colspan="1">1</td><td rowspan="1" colspan="1">1</td><td rowspan="1" colspan="1">0–1</td><td rowspan="1" colspan="1">1</td><td rowspan="1" colspan="1">1</td><td rowspan="1" colspan="1">0</td><td rowspan="1" colspan="1">0–1</td><td rowspan="1" colspan="1">1</td><td rowspan="1" colspan="1">2</td></tr><tr><td rowspan="1" colspan="1"><abbrev xmlns:xlink="http://www.w3.org/1999/xlink" xlink:title="Female’s anal valves" id="ABBRID0E25AE" xlink:type="simple">FAV</abbrev> cuticular spines (per side)</td><td rowspan="1" colspan="1">2+2</td><td rowspan="1" colspan="1">2+2 to 0+0</td><td rowspan="1" colspan="1">2+2</td><td rowspan="1" colspan="1">0+0</td><td rowspan="1" colspan="1">0+0</td><td rowspan="1" colspan="1">0+0</td><td rowspan="1" colspan="1">0+0</td><td rowspan="1" colspan="1">2+2</td><td rowspan="1" colspan="1">2+2(1+1 enlarged)</td><td rowspan="1" colspan="1">0+0</td><td rowspan="1" colspan="1">2+2</td></tr><tr><td rowspan="1" colspan="1">Subanal appendage shape</td><td rowspan="1" colspan="1">long, apically pointed</td><td rowspan="1" colspan="1">long, apically serrated</td><td rowspan="1" colspan="1">long, apically serrated</td><td rowspan="1" colspan="1">long, apically pointed</td><td rowspan="1" colspan="1">short, apically blunt</td><td rowspan="1" colspan="1">long, apically pointed</td><td rowspan="1" colspan="1">long, apically pointed</td><td rowspan="1" colspan="1">short, apically serrated</td><td rowspan="1" colspan="1">short, apically serrated</td><td rowspan="1" colspan="1">short, apically serrated</td><td rowspan="1" colspan="1">long, apically serrated</td></tr><tr><td rowspan="1" colspan="1"><bold>ms1</bold> chaeta shape</td><td rowspan="1" colspan="1">not forked</td><td rowspan="1" colspan="1">not forked</td><td rowspan="1" colspan="1">not forked</td><td rowspan="1" colspan="1">forked</td><td rowspan="1" colspan="1">not forked</td><td rowspan="1" colspan="1">not forked</td><td rowspan="1" colspan="1">not forked</td><td rowspan="1" colspan="1">not forked</td><td rowspan="1" colspan="1">not forked</td><td rowspan="1" colspan="1">not forked</td><td rowspan="1" colspan="1">not forked</td></tr><tr><td rowspan="1" colspan="1">Circumanal basally serrate chaetae</td><td rowspan="1" colspan="1">(-)</td><td rowspan="1" colspan="1">(+)</td><td rowspan="1" colspan="1">(+)</td><td rowspan="1" colspan="1">(-)</td><td rowspan="1" colspan="1">(+)</td><td rowspan="1" colspan="1">(+)</td><td rowspan="1" colspan="1">(-)</td><td rowspan="1" colspan="1">(-)</td><td rowspan="1" colspan="1">(+)</td><td rowspan="1" colspan="1">(-)</td><td rowspan="1" colspan="1">(-)</td></tr><tr><td rowspan="1" colspan="1">Tenaculum chaetae</td><td rowspan="1" colspan="1">1</td><td rowspan="1" colspan="1">1</td><td rowspan="1" colspan="1">1–2</td><td rowspan="1" colspan="1">1</td><td rowspan="1" colspan="1">1</td><td rowspan="1" colspan="1">1–2</td><td rowspan="1" colspan="1">1</td><td rowspan="1" colspan="1">?</td><td rowspan="1" colspan="1">1</td><td rowspan="1" colspan="1">1</td><td rowspan="1" colspan="1">1</td></tr><tr><td rowspan="1" colspan="1">Manubrium dorsal chaetae</td><td rowspan="1" colspan="1">?</td><td rowspan="1" colspan="1">5+5</td><td rowspan="1" colspan="1">?</td><td rowspan="1" colspan="1">5+5</td><td rowspan="1" colspan="1">4+4</td><td rowspan="1" colspan="1">5+5</td><td rowspan="1" colspan="1">9+9</td><td rowspan="1" colspan="1">4+4</td><td rowspan="1" colspan="1">5+5</td><td rowspan="1" colspan="1">5+5</td><td rowspan="1" colspan="1">5+5</td></tr><tr><td rowspan="1" colspan="1">Dorsal dens chaetae</td><td rowspan="1" colspan="1">more than 10</td><td rowspan="1" colspan="1">16</td><td rowspan="1" colspan="1">15?</td><td rowspan="1" colspan="1">16</td><td rowspan="1" colspan="1">16</td><td rowspan="1" colspan="1">16</td><td rowspan="1" colspan="1">14–16</td><td rowspan="1" colspan="1">14</td><td rowspan="1" colspan="1">15</td><td rowspan="1" colspan="1">15</td><td rowspan="1" colspan="1">16</td></tr></tbody></table><table-wrap-foot><fn><p>Legends: Ant = antennal segment(s); S. = South; (-) = absent; (+) = present; (-/+) = absent or present;<abbrev xmlns:xlink="http://www.w3.org/1999/xlink" xlink:title="Female’s anal valves" id="ABBRID0EGHAG" xlink:type="simple">FAV</abbrev> = Female’s anal valves. Data based on the original descriptions, with the exception of <italic><tp:taxon-name><tp:taxon-name-part taxon-name-part-type="genus" reg="Arrhopalites">A.</tp:taxon-name-part><tp:taxon-name-part taxon-name-part-type="species" reg="caecus">caecus</tp:taxon-name-part></tp:taxon-name></italic> (based on <xref ref-type="bibr" rid="B8">Bretfeld 1999</xref>; <xref ref-type="bibr" rid="B17">Fjellberg 2007</xref>; and <xref ref-type="bibr" rid="B31">Vargovitsh 2013</xref>).</p></fn></table-wrap-foot></table-wrap><p>Concerning the species recorded from localities closer to Jilin Province, China, the South Korean <italic><tp:taxon-name><tp:taxon-name-part taxon-name-part-type="genus" reg="Arrhopalites">A.</tp:taxon-name-part><tp:taxon-name-part taxon-name-part-type="species" reg="coreanus">coreanus</tp:taxon-name-part></tp:taxon-name></italic>, <italic><tp:taxon-name><tp:taxon-name-part taxon-name-part-type="genus" reg="Arrhopalites">A.</tp:taxon-name-part><tp:taxon-name-part taxon-name-part-type="species" reg="gul">gul</tp:taxon-name-part></tp:taxon-name></italic> and <italic><tp:taxon-name><tp:taxon-name-part taxon-name-part-type="genus" reg="Arrhopalites">A.</tp:taxon-name-part><tp:taxon-name-part taxon-name-part-type="species" reg="minor">minor</tp:taxon-name-part></tp:taxon-name></italic> share a similar color pattern, number of eyes, the presence of dorsal spines on head and number of dorsal dens chaetae with the new species. However the later differs from them by: the absence of Ant IV annulations (7 of <italic><tp:taxon-name><tp:taxon-name-part taxon-name-part-type="genus" reg="Arrhopalites">A.</tp:taxon-name-part><tp:taxon-name-part taxon-name-part-type="species" reg="gul">gul</tp:taxon-name-part></tp:taxon-name></italic>); antennae less than 2 times the size of the head (at least two times in <italic><tp:taxon-name><tp:taxon-name-part taxon-name-part-type="genus" reg="Arrhopalites">A.</tp:taxon-name-part><tp:taxon-name-part taxon-name-part-type="species" reg="coreanus">coreanus</tp:taxon-name-part></tp:taxon-name></italic> and <italic><tp:taxon-name><tp:taxon-name-part taxon-name-part-type="genus" reg="Arrhopalites">A.</tp:taxon-name-part><tp:taxon-name-part taxon-name-part-type="species" reg="gul">gul</tp:taxon-name-part></tp:taxon-name></italic>); all ungues tunicate (without tunica on <italic><tp:taxon-name><tp:taxon-name-part taxon-name-part-type="genus" reg="Arrhopalites">A.</tp:taxon-name-part><tp:taxon-name-part taxon-name-part-type="species" reg="gul">gul</tp:taxon-name-part></tp:taxon-name></italic>); female’s subanal appendage apically serrated (pointed in <italic><tp:taxon-name><tp:taxon-name-part taxon-name-part-type="genus" reg="Arrhopalites">A.</tp:taxon-name-part><tp:taxon-name-part taxon-name-part-type="species" reg="coreanus">coreanus</tp:taxon-name-part></tp:taxon-name></italic> and <italic><tp:taxon-name><tp:taxon-name-part taxon-name-part-type="genus" reg="Arrhopalites">A.</tp:taxon-name-part><tp:taxon-name-part taxon-name-part-type="species" reg="minor">minor</tp:taxon-name-part></tp:taxon-name></italic>, and blunt in <italic><tp:taxon-name><tp:taxon-name-part taxon-name-part-type="genus" reg="Arrhopalites">A.</tp:taxon-name-part><tp:taxon-name-part taxon-name-part-type="species" reg="gul">gul</tp:taxon-name-part></tp:taxon-name></italic>); dorsal anal valve chaeta ms1 not forked (forked in <italic><tp:taxon-name><tp:taxon-name-part taxon-name-part-type="genus" reg="Arrhopalites">A.</tp:taxon-name-part><tp:taxon-name-part taxon-name-part-type="species" reg="coreanus">coreanus</tp:taxon-name-part></tp:taxon-name></italic>); circumanal chaetae without basal serrations (with in <italic><tp:taxon-name><tp:taxon-name-part taxon-name-part-type="genus" reg="Arrhopalites">A.</tp:taxon-name-part><tp:taxon-name-part taxon-name-part-type="species" reg="gul">gul</tp:taxon-name-part></tp:taxon-name></italic>) and manubrium with 5+5 chaetae (4+4 in <italic><tp:taxon-name><tp:taxon-name-part taxon-name-part-type="genus" reg="Arrhopalites">A.</tp:taxon-name-part><tp:taxon-name-part taxon-name-part-type="species" reg="gul">gul</tp:taxon-name-part></tp:taxon-name></italic>, 9+9 in <italic><tp:taxon-name><tp:taxon-name-part taxon-name-part-type="genus" reg="Arrhopalites">A.</tp:taxon-name-part><tp:taxon-name-part taxon-name-part-type="species" reg="minor">minor</tp:taxon-name-part></tp:taxon-name></italic>).</p><p>The only other species of the <italic><tp:taxon-name><tp:taxon-name-part taxon-name-part-type="genus" reg="Arrhopalites"/><tp:taxon-name-part taxon-name-part-type="species" reg="caecus">caecus</tp:taxon-name-part></tp:taxon-name></italic> group registered from China is <italic><tp:taxon-name><tp:taxon-name-part taxon-name-part-type="genus" reg="Arrhopalites">A.</tp:taxon-name-part><tp:taxon-name-part taxon-name-part-type="species" reg="pukouensis">pukouensis</tp:taxon-name-part></tp:taxon-name></italic>, from Nanjing, Jiangsu District, approximately 1800 km distant from the type location of the new species. Both species are vastly different as <italic><tp:taxon-name><tp:taxon-name-part taxon-name-part-type="genus" reg="Arrhopalites">A.</tp:taxon-name-part><tp:taxon-name-part taxon-name-part-type="species" reg="pukouensis">pukouensis</tp:taxon-name-part></tp:taxon-name></italic> is unpigmented (vs. pigmented), has no eyes and dorsal head spines (vs. 1+1 eyes and 9 spines, respectively), its ungues are devoid of tunica (<italic>vs.</italic> present); its female’s anal valves have no cuticular spines and their subanal appendage is short (vs. 2+2 spines per side and the subanal appendage is long, respectively) and its dorsal dens shows 15 chaetae (vs. 16 in the new species). A detailed comparison of the morphology and the known distribution of all the cited species is presented in Table <xref ref-type="table" rid="T1">1</xref>. We also provide a key of all Asian species of <italic><tp:taxon-name><tp:taxon-name-part taxon-name-part-type="genus" reg="Arrhopalites"/><tp:taxon-name-part taxon-name-part-type="species" reg="caecus">caecus</tp:taxon-name-part></tp:taxon-name></italic> group below.</p></tp:treatment-sec><ref-list><ref id="B8"><mixed-citation xmlns:xlink="http://www.w3.org/1999/xlink" xlink:type="simple"><person-group><name name-style="western"><surname>Bretfeld</surname><given-names>G</given-names></name></person-group> (<year>1999</year>) <article-title>Synopses on Palaearctic <tp:taxon-name><tp:taxon-name-part taxon-name-part-type="order">Collembola</tp:taxon-name-part></tp:taxon-name>, Volume 2. <tp:taxon-name><tp:taxon-name-part taxon-name-part-type="suborder">Symphypleona</tp:taxon-name-part></tp:taxon-name>.</article-title><source>Abhandlungen und Berichte des Naturkundemuseums Görlitz</source><volume>71</volume>(<issue>1</issue>): <fpage>1</fpage>–<lpage>318</lpage>.</mixed-citation></ref><ref id="B17"><mixed-citation xmlns:xlink="http://www.w3.org/1999/xlink" xlink:type="simple"><person-group><name name-style="western"><surname>Fjellberg</surname><given-names>A</given-names></name></person-group> (<year>2007</year>) <article-title>The <tp:taxon-name><tp:taxon-name-part taxon-name-part-type="order">Collembola</tp:taxon-name-part></tp:taxon-name> of Fennoscandia and Denmark, Part II: <tp:taxon-name><tp:taxon-name-part taxon-name-part-type="suborder">Entomobryomorpha</tp:taxon-name-part></tp:taxon-name> and <tp:taxon-name><tp:taxon-name-part taxon-name-part-type="suborder">Symphypleona</tp:taxon-name-part></tp:taxon-name>.</article-title><source>Fauna Entomologica Scandinavica</source><volume>42</volume>: <fpage>1</fpage>–<lpage>264</lpage>. <ext-link xlink:href="10.1163/ej.9789004157705.i-265" ext-link-type="doi" xlink:type="simple">https://doi.org/10.1163/ej.9789004157705.i-265</ext-link></mixed-citation></ref><ref id="B31"><mixed-citation xmlns:xlink="http://www.w3.org/1999/xlink" xlink:type="simple"><person-group><name name-style="western"><surname>Vargovitsh</surname><given-names>RS</given-names></name></person-group> (<year>2013</year>) <article-title>Cavernicolous <italic><tp:taxon-name><tp:taxon-name-part taxon-name-part-type="genus">Arrhopalites</tp:taxon-name-part><tp:taxon-name-part taxon-name-part-type="species">abchasicus</tp:taxon-name-part></tp:taxon-name></italic> sp. nov. (<tp:taxon-name><tp:taxon-name-part taxon-name-part-type="order">Collembola</tp:taxon-name-part></tp:taxon-name>: <tp:taxon-name><tp:taxon-name-part taxon-name-part-type="suborder">Symphypleona</tp:taxon-name-part></tp:taxon-name>: <tp:taxon-name><tp:taxon-name-part taxon-name-part-type="family">Arrhopalitidae</tp:taxon-name-part></tp:taxon-name>) from the West Caucasus with a key to the World species of the genus.</article-title><source>Zootaxa</source><volume>3666</volume>(<issue>1</issue>): <fpage>16</fpage>–<lpage>30</lpage>. <ext-link xlink:href="10.11646/zootaxa.3666.1.2" ext-link-type="doi" xlink:type="simple">https://doi.org/10.11646/zootaxa.3666.1.2</ext-link></mixed-citation></ref><ref id="B1"><mixed-citation xmlns:xlink="http://www.w3.org/1999/xlink" xlink:type="simple"><person-group><name name-style="western"><surname>Bellinger</surname><given-names>PF</given-names></name><name name-style="western"><surname>Christiansen</surname><given-names>KA</given-names></name><name name-style="western"><surname>Janssens</surname><given-names>F</given-names></name></person-group> (<year>1996–2022</year>) Checklist of the <tp:taxon-name><tp:taxon-name-part taxon-name-part-type="order">Collembola</tp:taxon-name-part></tp:taxon-name> of the world. <ext-link xlink:href="http://www.collembola.org" ext-link-type="uri" xlink:type="simple">http://www.collembola.org</ext-link> [accessed 18 January 2022]</mixed-citation></ref><ref id="B30"><mixed-citation xmlns:xlink="http://www.w3.org/1999/xlink" xlink:type="simple"><person-group><name name-style="western"><surname>Vargovitsh</surname><given-names>RS</given-names></name></person-group> (<year>2012</year>) <article-title>New troglomorphic <tp:taxon-name><tp:taxon-name-part taxon-name-part-type="family">Arrhopalitidae</tp:taxon-name-part></tp:taxon-name> (<tp:taxon-name><tp:taxon-name-part taxon-name-part-type="order">Collembola</tp:taxon-name-part></tp:taxon-name>: <tp:taxon-name><tp:taxon-name-part taxon-name-part-type="suborder">Symphypleona</tp:taxon-name-part></tp:taxon-name>) from the Western Caucasus.</article-title><source>Zootaxa</source><volume>3174</volume>(<issue>1</issue>): <fpage>1</fpage>–<lpage>21</lpage>. <ext-link xlink:href="10.11646/zootaxa.3174.1.1" ext-link-type="doi" xlink:type="simple">https://doi.org/10.11646/zootaxa.3174.1.1</ext-link></mixed-citation></ref><ref id="B32"><mixed-citation xmlns:xlink="http://www.w3.org/1999/xlink" xlink:type="simple"><person-group><name name-style="western"><surname>Vargovitsh</surname><given-names>RS</given-names></name></person-group> (<year>2015</year>) <article-title><italic><tp:taxon-name><tp:taxon-name-part taxon-name-part-type="genus">Arrhopalites</tp:taxon-name-part><tp:taxon-name-part taxon-name-part-type="species">potapovi</tp:taxon-name-part></tp:taxon-name></italic> sp. nov. (<tp:taxon-name><tp:taxon-name-part taxon-name-part-type="order">Collembola</tp:taxon-name-part></tp:taxon-name>, <tp:taxon-name><tp:taxon-name-part taxon-name-part-type="suborder">Symphypleona</tp:taxon-name-part></tp:taxon-name>) from Russia.</article-title><source>Zootaxa</source><volume>3955</volume>(<issue>1</issue>): <fpage>101</fpage>–<lpage>112</lpage>. <ext-link xlink:href="10.11646/zootaxa.3955.1.5" ext-link-type="doi" xlink:type="simple">https://doi.org/10.11646/zootaxa.3955.1.5</ext-link></mixed-citation></ref></ref-list></tp:taxon-treatment>
